# Supplementary material for: Identification and functional characterization of the MYB transcription factor GmMYBLJ in soybean leaf senescence
Source: Front Plant Sci. 2025 Jan 24;16:1533592. doi: 10.3389/fpls.2025.1533592 (PMC11802812; doi:10.3389/fpls.2025.1533592)
Supplement: Supplementary file 5 [file Table1.xlsx]

## Sheet: Sheet1
Table S Primers used in the article
Primer name			Primer sequence										Purpose
GmSUBI3-qF			GTGTAATGTTGGATGTGTTCCC										qPCR primer for soybean GmSUBI3
GmSUBI3-qR			ACACAATTGAGTTCAACACAAACCG										qPCR primer for soybean GmSUBI3
AtACT8-F			TGGAGACCTCGAAAACCAGC										qPCR primer for Arabidopsis ACTIN8
AtACT8-R			ATCCCTGCAGCTTCCATTCC										qPCR primer for Arabidopsis ACTIN8
GmMYBLJ-qF			CCGTGGACAGAGGAGGAGCA										qPCR primer for GmMYBLJ
GmMYBLJ-qR			GGGACTAGGGCGGTGTTTTC										qPCR primer for GmMYBLJ
pCAMBIA1300-GmMYBLJ-F			cgaccccgggggatccATGCGAGGCATATTCTTAATTTGTC										GmMYBLJ cloning for subcellular localization
pCAMBIA1300-GmMYBLJ-R			tagttctagagtcgacTGCATCTGCTACTGATAGCTCC										GmMYBLJ cloning for subcellular localization
GmMYBLJpro-F			ggggacaagtttgtacaaaaaagcaggctTACATGGGTCCAATATCAGTCAA										primer for GmMYBLJ-promoter cloning
GmMYBLJpro-R			ggggaccactttgtacaagaaagctgggtATTCTCAACGAGACAAAGAATATCC										primer for GmMYBLJ-promoter cloning
GmMYBLJ-F			GgggacaagtttgtacaaaaaagcaggcttcATGCGAGGCATATTCTTAATTTGTC										gene specific primer for GmMYBLJ cloning
GmMYBLJ-R			GgggaccactttgtacaagaaagctgggtcGGGTGCATCTGCTACTGATAGCTCC										gene specific primer for GmMYBLJ cloning
AtWRKY30-qF			CGCTGGACGATGGATTCAGT										qPCR primer for AtWRKY30
AtWRKY30-qR			ATCGGCATTGTTGTACCGAC										qPCR primer for AtWRKY30
AtWRKY45-qF			AGTACGGCCAAAAAGCAGTC										qPCR primer for AtWRKY45
AtWRKY45-qR			TATGTCGTCACCACCACTCC										qPCR primer for AtWRKY45
AtWRKY46-qF			AGATGCACGCATCGATTCAC										qPCR primer for AtWRKY46
AtWRKY46-qR			TCCTTCAAAGATGTTCGTGTTCG										qPCR primer for AtWRKY46
AtWRKY53-qF			GGCGATCACAAGAACACCAC										qPCR primer for AtWRKY53
AtWRKY53-qR			CTCGCCGTTGATAGTTCCGTA										qPCR primer for AtWRKY53
AtWRKY60-qF			ACACCAATCCGTTCGACCTT										qPCR primer for AtWRKY60
AtWRKY60-qR			CAGACTCTTGCTAACATTTCGGT										qPCR primer for AtWRKY60
AtWRKY71-qF			TCGTTTCAAGATCCGTCGAT										qPCR primer for AtWRKY71
AtWRKY71-qR			TAGATGTTCAGCTGCCACGG										qPCR primer for AtWRKY71
AtWRKY75-qF			CCGTCAAGAACAACAAGTTCCC										qPCR primer for AtWRKY75
AtWRKY75-qR			TATGCTCGAAGTTTTCGGTGGA										qPCR primer for AtWRKY75
AtSAG12-qF			CAGCTGCGGATGTTGTTG										qPCR primer for AtSAG12
AtSAG12-qR			CCACTTTCTCCCCATTTTG										qPCR primer for AtSAG12
AtSAUR36-qF			ATACACTCGACCCAGCAAGC										qPCR primer for AtSAUR36
AtSAUR36-qR			TCTCGTAGACCTGCGTCTGA										qPCR primer for AtSAUR36
AtORE1-qF			TCTTCCCCAAACAGCTAAGAACGA										qPCR primer for AtORE1
AtORE1-qR			GGCTGGTTCCATTCGGTTAATGTG										qPCR primer for AtORE1
AtSGR1-qF			GCGGTGGCCATTTCCTTTTA										qPCR primer for AtSGR1
AtSGR1-qR			AGTTCCCATCTCCATGCACA										qPCR primer for AtSGR1
AtSID2-qF			AATCTGGTTAGCGTTGCTGGTA										qPCR primer for AtSID2
AtSID2-qR			CAACAGCGATCTTGCCATTAGG										qPCR primer for AtSID2
AtCAT2-qF			ACCTTTACACCAGAGAGGCAAG										qPCR primer for AtCAT2
AtCAT2-qR			GACTTATCAGCCTGAGACCAGT										qPCR primer for AtCAT2
GmMYBLJ-RNAi-F			ggggacaagtttgtacaaaaaagcaggctAATTTGTCTCGTTGAGAATA										gene specific primer for GmMYBLJ-RNAi
GmMYBLJ-RNAi-R			ggggaccactttgtacaagaaagctgggtCTATCTGAATTTTCATTTGC										gene specific primer for GmMYBLJ-RNAi
pK7GM-GmMYBLJ-F			ggactctagagagctcATGCGAGGCATATTCTTAATTTGTC										GmMYBLJ cloning for pK7GM construction
pK7GM-GmMYBLJ-R			ggggaaattcgagctcCTATGCATCTGCTACTGATAGC										GmMYBLJ cloning for pK7GM construction
GmMYBLJ-infusion-F			cacgggggactctagaATGCGAGGCATATTCTTAATTTGTC										GmMYBLJ cloning for pTF101 construction
GmMYBLJ-infusion-R			ggggaaattcgagctcCTATGCATCTGCTACTGATAGC										GmMYBLJ cloning for pTF101 construction
GmMYBLJ AD-F			tgcctctcccgaattcATGCGAGGCATATTCTTAATTTGTC										GmMYBLJ cloning for pB42AD construction
GmMYBLJ AD-R			cgagtcggccgaattcCTATGCATCTGCTACTGATAGC										GmMYBLJ cloning for pB42AD construction
AtWRKY75-LacZ-F1			atctgtcgacctcgagGCACCCATCCCTTGAGTACTTT										a fragment of pro-AtWRKY75 cloning for pLacZi construction
AtWRKY75-LacZ-R1			gagcacatgcctcgagCGGACGTCAGTGTATATTCATTCG										a fragment of pro-AtWRKY75 cloning for pLacZi construction
AtWRKY75-LacZ-F2			atctgtcgacctcgagCGTCAGATCACCAATAAGTC										a fragment of pro-AtWRKY75 cloning for pLacZi construction
AtWRKY75-LacZ-R2			gagcacatgcctcgagCCACCTGAATTCCAAAAGAA										a fragment of pro-AtWRKY75 cloning for pLacZi construction
AtWRKY45-LacZ-F1			atctgtcgacctcgagGGTAACAACAGAACGTGGTGG										a fragment of pro-AtWRKY45 cloning for pLacZi construction
AtWRKY45-LacZ-R1			gagcacatgcctcgagCAACACAAATCGGGGCTAGA										a fragment of pro-AtWRKY45 cloning for pLacZi construction
AtWRKY45-LacZ-F2			atctgtcgacctcgagTGGTAGGTGAACCTCAAATACACG										a fragment of pro-AtWRKY45 cloning for pLacZi construction
AtWRKY45-LacZ-R2			gagcacatgcctcgagGACGTACACGGTAGCGAAGA										a fragment of pro-AtWRKY45 cloning for pLacZi construction
AtWRKY30-LacZ-F			atctgtcgacctcgagACGTTGGCGTGATTAGCAGA										a fragment of pro-AtWRKY30 cloning for pLacZi construction
AtWRKY30-LacZ-R			gagcacatgcctcgagTGTCCAACATAGGAAGTTTGAAGA										a fragment of pro-AtWRKY30 cloning for pLacZi construction
